# Supplementary material for: Acute effects of three warm-up protocols on drop jump biomechanics in elite Taekwondo athletes: An IMU-based analysis
Source: PLoS One. 2026 Jun 22;21(6):e0351884. doi: 10.1371/journal.pone.0351884 (PMC13286194; doi:10.1371/journal.pone.0351884)
Supplement: S1 Dataset — (XLSX) [file pone.0351884.s001.xlsx]

## Sheet: Sheet1
	groups	prejumphight	postjumphights	preflighttime	postflighttime	precontacttime	postcontacttime	prerslmod	postRSLmod	preECCDurations	postECCDurations	preCONDurations	postCONDurations	preTimetoPeakForces	postTimetoPeakForces	preTimetoPeakPowers	postTimetoPeakPowers	pre peakforcecon	post peak force con	pre peakpowercon	post peakpowercon	pre meanpowercon	post meanpowercon	pre peakpowerECC	POST peakpowerECC	pre meanpowerECC	post meanpowerECC	preImpulseECC	postImpulseECC	preImpulseCON	postImpulseCON
	foam roller	0.3	0.32	0.5	0.51	0.54	0.35	0.57	0.92	0.03	0.15	0.51	0.2	0.03	0.06	0.51	0.33	9.84	4.19	157.86	55.93	24.98	33.97	-0.6	-0.6	-19.32	-41.38	0.09	0.29	0.37	0.28
	foam roller	0.21	0.19	0.41	0.39	0.38	0.33	0.55	0.56	0.17	0.15	0.21	0.19	0.04	0.03	0.33	0.29	4.06	4.75	33.82	33.94	20.11	20.55	-0.04	-0.25	-28.57	-30.48	0.25	0.25	0.2	0.2
	foam roller	0.29	0.23	0.49	0.44	0.53	0.47	0.55	0.49	0.1	0.1	0.43	0.37	0.03	0.03	0.51	0.43	4.87	5.43	87.48	75.59	13.7	21.04	-0.54	-0.59	-25.11	-38.07	0.19	0.24	0.28	0.3
	foam roller	0.23	0.3	0.41	0.49	0.42	0.56	0.55	0.53	0.18	0.48	0.24	0.08	0.03	0.52	0.39	0.54	5.21	3.63	37.59	39.68	20.34	23.98	-0.14	-0.34	-27.3	-14.08	0.26	0.25	0.22	0.16
	foam roller	0.18	0.24	0.38	0.45	0.48	0.49	0.37	0.5	0.04	0.21	0.43	0.28	0.03	0.03	0.45	0.43	0.49	6.81	35.7	34.85	8.68	20.71	-0.452	-0.547	-80.05	-32.97	0.24	0.31	0.19	0.23
	foam roller	0.24	0.25	0.45	0.45	0.68	0.56	0.36	0.44	0.47	0.25	0.2	0.31	0.02	0.03	0.66	0.53	7.98	4.11	49.57	35.05	18.58	20.3	-0.114	-0.11	-24.83	-29.65	0.25	0.3	0.21	0.23
	foam roller	0.37	0.28	0.55	0.46	0.47	0.42	0.78	0.63	0.2	0.18	0.27	0.24	0.07	0.05	0.44	0.35	3.83	3.77	65.04	41.92	30.53	28.51	-0.42	-0.06	-33.89	-33.2	0.28	0.27	0.3	0.26
	foam roller	0.21	0.21	0.41	0.41	0.27	0.24	0.76	0.86	0.12	0.11	0.16	0.13	0.03	0.04	0.2	0.17	5.85	4.83	39.74	38.89	26.49	29.42	-0.319	-0.71	-49.98	-45.34	0.29	0.27	0.21	0.21
	foam roller	0.25	0.23	0.45	0.43	0.29	0.26	0.84	0.88	0.13	0.12	0.16	0.14	0.04	0.03	0.27	0.19	4.29	4.21	39.37	40.27	28.65	27.53	-1.37	-0.83	-42.22	-41.95	0.27	0.26	0.23	0.21
	foam roller	0.18	0.17	0.38	0.37	0.36	0.32	0.48	0.53	0.14	0.12	0.23	0.19	0.04	0.04	0.33	0.29	5.29	5.97	70.33	75.36	31.63	35.14	-0.2	-0.27	-32.73	-35.37	0.25	0.26	0.29	0.3
	foam roller	0.21	0.2	0.41	0.41	0.43	0.36	0.48	0.56	0.21	0.16	0.22	0.2	0.03	0.03	0.39	0.32	3.35	4.21	27.06	29.51	16.55	17.58	-0.8	-0.7	-20.63	-26.7	0.22	0.24	0.18	0.18
	foam roller	0.38	0.36	0.55	0.54	0.3	0.31	1.25	1.16	0.15	0.16	0.15	0.15	0.04	0.03	0.27	0.27	5.97	6.71	80.43	69.92	44.22	38.9	-0.2	-0.19	-40.02	-41.7	0.3	0.32	0.3	0.28
	dynamic	0.31	0.32	0.5	0.51	0.6	0.32	0.51	1.02	0.24	0.18	0.37	0.14	0.58	0.23	0.58	0.29	3.3	4.59	92.92	140.69	28.17	76.91	-0.37	-0.61	-30.11	-5.89	0.29	0.09	0.33	0.4
	dynamic	0.31	0.27	0.51	0.47	0.57	0.68	0.55	0.39	0.22	0.08	0.35	0.6	0.03	0.1	0.55	0.66	5.92	10	60.68	236.55	23.86	45.26	-0.23	-4.67	-27.15	-13.25	0.29	0.09	0.3	0.5
	dynamic	0.31	0.29	0.5	0.49	0.37	0.39	0.84	0.74	0.18	0.19	0.19	0.2	0.04	0.03	0.34	0.36	3.88	4.65	41.47	48.31	26.01	25.96	-0.51	-0.25	-34.17	-33.11	0.28	0.29	0.23	0.24
	dynamic	0.28	0.25	0.48	0.45	0.44	0.48	0.63	0.52	0.19	0.14	0.25	0.34	0.03	0.03	0.42	0.45	4.11	7.46	63.98	70.86	31.37	20.17	-0.18	-0.797	-31.48	-25.96	0.27	0.23	0.29	0.28
	dynamic	0.24	0.21	0.44	0.42	0.36	0.33	0.66	0.65	0.18	0.16	0.19	0.17	0.03	0.03	0.32	0.29	5.44	4.85	27.76	28.5	17.61	19.65	-0.22	-0.12	-37.03	-40.41	0.3	0.3	0.18	0.18
	dynamic	0.21	0.27	0.41	0.47	0.37	0.41	0.56	0.66	0.19	0.17	0.18	0.23	0.03	0.03	0.33	0.37	6.39	5.72	34.06	46.45	19.21	24.2	-0.7	-0.4	-39.47	-26.8	0.33	0.26	0.19	0.24
	dynamic	0.2	0.19	0.41	0.4	0.4	0.36	0.51	0.53	0.21	0.23	0.19	0.14	0.03	0.03	0.36	0.32	6.64	7.47	36.07	25.98	18.57	15.16	-0.17	-0.05	-35.68	-44.41	0.33	0.39	0.19	0.15
	dynamic	0.29	0.29	0.49	0.49	0.42	0.44	0.7	0.66	0.2	0.18	0.22	0.27	0.03	0.03	0.38	0.36	4.32	5.18	43.2	48.24	23.41	25.91	-0.16	-0.07	-26.37	-22.93	0.26	0.23	0.23	0.26
	dynamic	0.22	0.21	0.42	0.42	0.27	0.28	0.8	0.77	0.11	0.12	0.16	0.16	0.04	0.03	0.2	0.26	4.35	5.06	40.32	42.13	29.18	29.27	-0.22	-0.33	-41.99	-42.82	0.26	0.27	0.23	0.23
	dynamic	0.18	0.2	0.39	0.4	0.42	0.38	0.44	0.53	0.2	0.19	0.22	0.19	0.04	0.04	0.4	0.35	3.28	4.61	29.9	29.62	16.48	17.96	-0.11	-0.02	-25.31	-23.86	0.24	0.24	0.18	0.18
	dynamic	0.3	0.22	0.5	0.42	0.34	0.24	0.88	0.92	0.17	0.1	0.17	0.14	0.03	0.03	0.31	0.18	6.77	6.17	49.34	54.15	29.54	37.21	-0.23	-0.125	-39.32	-52.56	0.32	0.28	0.25	0.25
	dynamic	0.2	0.21	0.42	0.41	0.41	0.32	0.5	0.65	0.19	0.13	0.22	0.19	0.03	0.03	0.38	0.27	4.3	5.34	32.93	34.8	19.62	21.46	-0.11	-0.15	-24.8	-33.96	0.25	0.25	0.2	0.2
	traband	0.34	0.28	0.53	0.48	0.46	0.6	0.74	0.46	0.23	0.23	0.23	0.36	0.04	0.03	0.42	0.52	4.87	4.48	41.6	42.36	26.38	22.99	-0.36	-0.2	-28.67	-32.77	0.3	0.31	0.25	0.26
	traband	0.23	0.21	0.44	0.42	0.33	0.3	0.71	0.71	0.14	0.13	0.19	0.17	0.03	0.03	0.27	0.26	3.91	5.34	41.91	37.47	24.47	24.44	-0.15	-0.17	-31.87	-42.62	0.24	0.28	0.22	0.21
	traband	0.3	0.28	0.49	0.48	0.57	0.56	0.52	0.49	0.05	0.05	0.52	0.51	0.04	0.03	0.54	0.54	8.43	9.23	128.53	92.68	16.58	5.16	-0.77	-0.391	-57.47	-89.58	0.21	0.26	0.3	0.24
	traband	0.18	0.15	0.39	0.34	0.26	0.85	0.72	0.17	0.14	0.18	0.12	0.68	0.2	0.16	0.22	0.82	2.55	7.93	17.04	31.23	9.22	3.5	-0.2	-0.14	-41	-38.27	0.01	0.26	0.1	0.14
	traband	0.27	0.31	0.47	0.51	0.65	0.52	0.42	0.6	0.2	0.04	0.45	0.48	0.03	0.03	0.61	0.5	4.09	9.56	46.06	66.15	23.28	11.43	-0.16	-0.446	-29.38	-84.38	0.27	0.24	0.27	0.26
	traband	0.18	0.16	0.38	0.37	0.36	0.41	0.49	0.4	0.13	0.11	0.23	0.3	0.04	0.04	0.33	0.36	5.66	6.07	82.94	61.87	33.51	27.55	-0.14	-0.43	-33.24	-34.72	0.25	0.24	0.31	0.29
	traband	0.24	0.25	0.44	0.45	0.81	0.63	0.29	0.4	0.05	0.13	0.76	0.5	0.03	0.03	0.79	0.59	9.05	6.75	59.11	63.78	5.08	13.62	-0.185	-0.13	-75.44	-44.05	0.24	0.3	0.22	0.26
	traband	0.23	0.23	0.43	0.43	0.33	0.46	0.68	0.5	0.13	0.19	0.21	0.27	0.03	0.03	0.29	0.43	5.79	5.32	50.8	43.75	27	20.63	-0.67	-0.2	-33.67	-28.21	0.25	0.27	0.25	0.23
	traband	0.2	0.21	0.41	0.42	0.19	0.2	1.08	1.08	0.07	0.08	0.11	0.12	0.03	0.03	0.11	0.12	6.81	6.86	66.3	61.88	38.9	40.45	-0.15	-0.141	-67.71	-63.42	0.28	0.28	0.24	0.25
	traband	0.25	0.2	0.45	0.41	0.28	0.42	0.87	0.48	0.13	0.2	0.15	0.22	0.03	0.03	0.24	0.39	4.95	4.92	37.78	31.3	25.72	18.42	-0.52	-0.27	-46.89	-33.46	0.3	0.3	0.21	0.19
	traband	0.18	0.16	0.38	0.36	0.36	0.35	0.51	0.46	0.12	0.12	0.23	0.24	0.04	0.04	0.33	0.32	5.26	5.66	80.73	68.85	32.85	33.57	-0.23	-0.45	-34.15	-35.67	0.25	0.25	0.31	0.31
	traband	0.18	0.2	0.38	0.41	0.23	0.25	0.79	0.81	0.12	0.13	0.11	0.12	0.03	0.11	0.19	0.2	4.8	4.06	28.99	25.78	21	19.4	-1.7	-0.87	-42.04	-40.46	0.26	0.26	0.16	0.16
